# Supplementary material for: A Pan-H5N1 Multiepitope DNA Vaccine Construct Targeting Some Key Proteins of the Clade 2.3.4.4b Using AI-Assisted Epitope Mapping and Molecular Docking
Source: Viruses. 2025 Aug 22;17(9):1152. doi: 10.3390/v17091152 (PMC12474345; doi:10.3390/v17091152)
Supplement: Supplementary file 1 [file viruses-17-01152-s001.zip]

Archive with 14 entries (13 files):
- .DS_Store
- Supp Figures/
- Supp Figures/Supplementary Figure S1.jpg
- Supp Figures/Supplementary Figure S2.jpg
- Supp Figures/Supplementary Figure S3.jpg
- Supp Figures/Supplementary Figure S4.jpg
- Supp Figures/Supplementary Figure S5.jpg
- Supp Figures/Supplementary Figure S6.jpg
- Supp Figures/Supplementary Figure S7.jpg
- Supplementary Excel File S1. HA of 279 isolates of H5N1 clade 2.3.4.4b.xlsx
- Supplementary Excel File S2. NA of 79 isolates of H5N1 2.3.4.4b Chicken.xlsx
- Supplementary Excel File S3. NP of 79 isolates of H5N1 2.3.4.4b.xlsx
- Supplementary Excel File S4. M2 of 79 isolates of H5N1 2.3.4.4b.xlsx
- Supplementary Figures S1-S4.pdf
